# Supplementary material for: The Comparative Effectiveness of Potent P2Y12 Inhibitors Versus Clopidogrel in Patients with Acute Myocardial Infarction Undergoing PCI: National Registry Data
Source: J Clin Med. 2024 Oct 30;13(21):6536. doi: 10.3390/jcm13216536 (PMC11546885; doi:10.3390/jcm13216536)
Supplement: Supplementary file 1 [file jcm-13-06536-s001.zip]

Archive with 1 entries (1 files):
- jcm-3239663-supplementary.pdf
